# Supplementary material for: Sex differences in the use of social information emerge under conditions of risk
Source: PeerJ. 2018 Jan 3;6:e4190. doi: 10.7717/peerj.4190 (PMC5756449; doi:10.7717/peerj.4190)
Supplement: Data S1 [file peerj-06-4190-s001.txt]

ID	Sex	SEX	Age	Edu	Country	CHINA	Condition	CONDITION	Round	Score	Rank	CHOICE	choice	RISK	q1	q2	q3	q4	q5	q6	q7	q8	q9	q10	q11	q12	personalityScore	personalityScoreR2
1	1	Female	2	18-25	Undergraduate Degree	United Kingdom	0	saferisky	3	3	25000	1	1	builds	0	2	2	1	1	1	1	1	3	1	1	1	1	16	0.266666667
2	1	Female	2	18-25	Undergraduate Degree	United Kingdom	0	saferisky	3	1	16850	3	1	builds	0	2	2	1	1	1	1	1	3	1	1	1	1	16	0.266666667
3	1	Female	2	18-25	Undergraduate Degree	United Kingdom	0	saferisky	3	2	8780	5	2	scrapheap	1	2	2	1	1	1	1	1	3	1	1	1	1	16	0.266666667
4	2	Female	2	18-25	College Diploma	Austria	0	saferisky	3	1	25000	1	1	builds	0	2	4	4	2	3	4	4	2	2	1	1	2	31	0.516666667
5	2	Female	2	18-25	College Diploma	Austria	0	saferisky	3	3	16850	3	1	builds	0	2	4	4	2	3	4	4	2	2	1	1	2	31	0.516666667
6	2	Female	2	18-25	College Diploma	Austria	0	saferisky	3	2	8780	5	2	scrapheap	1	2	4	4	2	3	4	4	2	2	1	1	2	31	0.516666667
7	3	Female	2	18-25	Undergraduate Degree	Norway	0	saferisky	3	3	25000	1	1	builds	0	3	4	1	1	1	3	2	2	3	2	2	3	27	0.45
8	3	Female	2	18-25	Undergraduate Degree	Norway	0	saferisky	3	1	16850	3	1	builds	0	3	4	1	1	1	3	2	2	3	2	2	3	27	0.45
9	3	Female	2	18-25	Undergraduate Degree	Norway	0	saferisky	3	2	8780	5	1	builds	0	3	4	1	1	1	3	2	2	3	2	2	3	27	0.45
10	4	Female	2	18-25	Undergraduate Degree	Denmark	0	safesafe	2	3	25000	1	2	scrapheap	0	3	4	3	1	1	3	1	1	1	1	1	1	21	0.35
11	4	Female	2	18-25	Undergraduate Degree	Denmark	0	safesafe	2	2	16850	3	2	scrapheap	0	3	4	3	1	1	3	1	1	1	1	1	1	21	0.35
12	4	Female	2	18-25	Undergraduate Degree	Denmark	0	safesafe	2	1	8780	5	2	scrapheap	0	3	4	3	1	1	3	1	1	1	1	1	1	21	0.35
13	5	Male	1	18-25	Undergraduate Degree	Malaysia	0	saferisky	3	1	25000	1	2	scrapheap	1	1	4	1	1	2	5	5	2	1	1	1	1	25	0.416666667
14	5	Male	1	18-25	Undergraduate Degree	Malaysia	0	saferisky	3	3	16850	3	2	scrapheap	1	1	4	1	1	2	5	5	2	1	1	1	1	25	0.416666667
15	5	Male	1	18-25	Undergraduate Degree	Malaysia	0	saferisky	3	2	8780	5	1	builds	0	1	4	1	1	2	5	5	2	1	1	1	1	25	0.416666667
16	6	Female	2	18-25	Undergraduate Degree	China	1	saferisky	3	3	25000	1	2	scrapheap	1	1	4	4	3	1	3	2	2	1	1	2	2	26	0.433333333
17	6	Female	2	18-25	Undergraduate Degree	China	1	saferisky	3	1	16850	3	1	builds	0	1	4	4	3	1	3	2	2	1	1	2	2	26	0.433333333
18	6	Female	2	18-25	Undergraduate Degree	China	1	saferisky	3	2	8780	5	1	builds	0	1	4	4	3	1	3	2	2	1	1	2	2	26	0.433333333
19	7	Female	2	18-25	Secondary	United Kingdom	0	safesafe	2	1	25000	1	2	scrapheap	0	2	3	3	2	2	5	1	1	1	1	1	1	23	0.383333333
20	7	Female	2	18-25	Secondary	United Kingdom	0	safesafe	2	3	16850	3	2	scrapheap	0	2	3	3	2	2	5	1	1	1	1	1	1	23	0.383333333
21	7	Female	2	18-25	Secondary	United Kingdom	0	safesafe	2	2	8780	5	2	scrapheap	0	2	3	3	2	2	5	1	1	1	1	1	1	23	0.383333333
22	8	Female	2	18-25	Secondary	Czech Republic	0	saferisky	3	1	25000	1	2	scrapheap	1	4	5	4	3	3	4	1	1	1	1	1	3	31	0.516666667
23	8	Female	2	18-25	Secondary	Czech Republic	0	saferisky	3	3	16850	3	1	builds	0	4	5	4	3	3	4	1	1	1	1	1	3	31	0.516666667
24	8	Female	2	18-25	Secondary	Czech Republic	0	saferisky	3	2	8780	5	2	scrapheap	1	4	5	4	3	3	4	1	1	1	1	1	3	31	0.516666667
25	9	Male	1	under 18	Undergraduate Degree	United Kingdom	0	saferisky	3	1	25000	1	1	builds	0	4	4	2	3	1	1	2	1	1	1	1	3	24	0.4
26	9	Male	1	under 18	Undergraduate Degree	United Kingdom	0	saferisky	3	3	16850	3	2	scrapheap	1	4	4	2	3	1	1	2	1	1	1	1	3	24	0.4
27	9	Male	1	under 18	Undergraduate Degree	United Kingdom	0	saferisky	3	2	8780	5	2	scrapheap	1	4	4	2	3	1	1	2	1	1	1	1	3	24	0.4
28	10	Female	2	18-25	Undergraduate Degree	United Kingdom	0	safesafe	2	3	25000	1	2	scrapheap	0	3	4	1	1	2	4	2	2	1	1	1	1	23	0.383333333
29	10	Female	2	18-25	Undergraduate Degree	United Kingdom	0	safesafe	2	1	16850	3	1	builds	0	3	4	1	1	2	4	2	2	1	1	1	1	23	0.383333333
30	10	Female	2	18-25	Undergraduate Degree	United Kingdom	0	safesafe	2	2	8780	5	2	scrapheap	0	3	4	1	1	2	4	2	2	1	1	1	1	23	0.383333333
31	11	Female	2	18-25	Undergraduate Degree	United Kingdom	0	safesafe	2	3	25000	1	2	scrapheap	0	3	3	2	1	1	3	1	1	2	2	1	2	22	0.366666667
32	11	Female	2	18-25	Undergraduate Degree	United Kingdom	0	safesafe	2	1	16850	3	2	scrapheap	0	3	3	2	1	1	3	1	1	2	2	1	2	22	0.366666667
33	11	Female	2	18-25	Undergraduate Degree	United Kingdom	0	safesafe	2	2	8780	5	1	builds	0	3	3	2	1	1	3	1	1	2	2	1	2	22	0.366666667
34	12	Male	1	18-25	Secondary	Latvia	0	safesafe	2	1	25000	1	2	scrapheap	0	5	5	2	1	1	1	3	2	1	1	1	2	25	0.416666667
35	12	Male	1	18-25	Secondary	Latvia	0	safesafe	2	3	16850	3	2	scrapheap	0	5	5	2	1	1	1	3	2	1	1	1	2	25	0.416666667
36	12	Male	1	18-25	Secondary	Latvia	0	safesafe	2	2	8780	5	1	builds	0	5	5	2	1	1	1	3	2	1	1	1	2	25	0.416666667
37	13	Male	1	18-25	Postgraduate Degree	United Kingdom	0	safesafe	2	3	25000	1	1	builds	0	2	4	4	2	1	4	4	1	3	1	1	1	28	0.466666667
38	13	Male	1	18-25	Postgraduate Degree	United Kingdom	0	safesafe	2	1	16850	3	1	builds	0	2	4	4	2	1	4	4	1	3	1	1	1	28	0.466666667
39	13	Male	1	18-25	Postgraduate Degree	United Kingdom	0	safesafe	2	2	8780	5	2	scrapheap	0	2	4	4	2	1	4	4	1	3	1	1	1	28	0.466666667
40	14	Female	2	18-25	Postgraduate Degree	India	0	saferisky	3	1	25000	1	2	scrapheap	1	2	1	1	1	1	3	1	1	2	1	2	3	19	0.316666667
41	14	Female	2	18-25	Postgraduate Degree	India	0	saferisky	3	3	16850	3	1	builds	0	2	1	1	1	1	3	1	1	2	1	2	3	19	0.316666667
42	14	Female	2	18-25	Postgraduate Degree	India	0	saferisky	3	2	8780	5	1	builds	0	2	1	1	1	1	3	1	1	2	1	2	3	19	0.316666667
43	15	Male	1	26-35	Postgraduate Degree	United Kingdom	0	riskysafe	1	3	25000	1	2	scrapheap	0	2	3	1	1	1	5	2	1	1	1	2	1	21	0.35
44	15	Male	1	26-35	Postgraduate Degree	United Kingdom	0	riskysafe	1	2	16850	3	2	scrapheap	0	2	3	1	1	1	5	2	1	1	1	2	1	21	0.35
45	15	Male	1	26-35	Postgraduate Degree	United Kingdom	0	riskysafe	1	1	8780	5	1	builds	1	2	3	1	1	1	5	2	1	1	1	2	1	21	0.35
46	16	Female	2	18-25	Undergraduate Degree	Switzerland	0	safesafe	2	1	25000	1	1	builds	0	2	1	2	1	1	2	2	2	1	1	1	1	17	0.283333333
47	16	Female	2	18-25	Undergraduate Degree	Switzerland	0	safesafe	2	3	16850	3	1	builds	0	2	1	2	1	1	2	2	2	1	1	1	1	17	0.283333333
48	16	Female	2	18-25	Undergraduate Degree	Switzerland	0	safesafe	2	2	8780	5	2	scrapheap	0	2	1	2	1	1	2	2	2	1	1	1	1	17	0.283333333
49	17	Female	2	18-25	Undergraduate Degree	United Kingdom	0	saferisky	3	1	25000	1	1	builds	0	3	1	2	1	1	5	1	1	1	1	1	1	19	0.316666667
50	17	Female	2	18-25	Undergraduate Degree	United Kingdom	0	saferisky	3	3	16850	3	1	builds	0	3	1	2	1	1	5	1	1	1	1	1	1	19	0.316666667
51	17	Female	2	18-25	Undergraduate Degree	United Kingdom	0	saferisky	3	2	8780	5	2	scrapheap	1	3	1	2	1	1	5	1	1	1	1	1	1	19	0.316666667
52	18	Male	1	18-25	Undergraduate Degree	United Kingdom	0	riskysafe	1	1	25000	1	2	scrapheap	0	2	4	1	2	3	4	2	1	1	1	1	1	23	0.383333333
53	18	Male	1	18-25	Undergraduate Degree	United Kingdom	0	riskysafe	1	3	16850	3	1	builds	1	2	4	1	2	3	4	2	1	1	1	1	1	23	0.383333333
54	18	Male	1	18-25	Undergraduate Degree	United Kingdom	0	riskysafe	1	2	8780	5	1	builds	1	2	4	1	2	3	4	2	1	1	1	1	1	23	0.383333333
55	19	Male	1	18-25	Undergraduate Degree	Malaysia	0	safesafe	2	3	25000	1	1	builds	0	3	2	1	1	1	4	4	1	1	2	2	4	26	0.433333333
56	19	Male	1	18-25	Undergraduate Degree	Malaysia	0	safesafe	2	2	16850	3	1	builds	0	3	2	1	1	1	4	4	1	1	2	2	4	26	0.433333333
57	19	Male	1	18-25	Undergraduate Degree	Malaysia	0	safesafe	2	1	8780	5	2	scrapheap	0	3	2	1	1	1	4	4	1	1	2	2	4	26	0.433333333
58	20	Male	1	18-25	Undergraduate Degree	Malaysia	0	saferisky	3	3	25000	1	1	builds	0	2	4	5	4	5	2	5	1	2	1	1	3	35	0.583333333
59	20	Male	1	18-25	Undergraduate Degree	Malaysia	0	saferisky	3	1	16850	3	2	scrapheap	1	2	4	5	4	5	2	5	1	2	1	1	3	35	0.583333333
60	20	Male	1	18-25	Undergraduate Degree	Malaysia	0	saferisky	3	2	8780	5	2	scrapheap	1	2	4	5	4	5	2	5	1	2	1	1	3	35	0.583333333
61	21	Male	1	18-25	Undergraduate Degree	Malaysia	0	safesafe	2	1	25000	1	1	builds	0	2	1	1	1	1	1	2	1	2	1	1	1	15	0.25
62	21	Male	1	18-25	Undergraduate Degree	Malaysia	0	safesafe	2	2	16850	3	1	builds	0	2	1	1	1	1	1	2	1	2	1	1	1	15	0.25
63	21	Male	1	18-25	Undergraduate Degree	Malaysia	0	safesafe	2	3	8780	5	2	scrapheap	0	2	1	1	1	1	1	2	1	2	1	1	1	15	0.25
64	22	Female	2	18-25	Secondary	Austria	0	safesafe	2	1	25000	1	2	scrapheap	0	4	4	3	1	1	1	1	1	1	1	2	1	21	0.35
65	22	Female	2	18-25	Secondary	Austria	0	safesafe	2	2	16850	3	2	scrapheap	0	4	4	3	1	1	1	1	1	1	1	2	1	21	0.35
66	22	Female	2	18-25	Secondary	Austria	0	safesafe	2	3	8780	5	1	builds	0	4	4	3	1	1	1	1	1	1	1	2	1	21	0.35
67	23	Male	1	18-25	Undergraduate Degree	United Kingdom	0	saferisky	3	3	25000	1	2	scrapheap	1	4	4	4	3	3	4	4	2	2	1	1	1	33	0.55
68	23	Male	1	18-25	Undergraduate Degree	United Kingdom	0	saferisky	3	1	16850	3	1	builds	0	4	4	4	3	3	4	4	2	2	1	1	1	33	0.55
69	23	Male	1	18-25	Undergraduate Degree	United Kingdom	0	saferisky	3	2	8780	5	1	builds	0	4	4	4	3	3	4	4	2	2	1	1	1	33	0.55
70	24	Male	1	18-25	Postgraduate Degree	Czech Republic	0	saferisky	3	1	25000	1	1	builds	0	1	2	1	2	3	3	4	4	1	1	1	1	24	0.4
71	24	Male	1	18-25	Postgraduate Degree	Czech Republic	0	saferisky	3	2	16850	3	2	scrapheap	1	1	2	1	2	3	3	4	4	1	1	1	1	24	0.4
72	24	Male	1	18-25	Postgraduate Degree	Czech Republic	0	saferisky	3	3	8780	5	2	scrapheap	1	1	2	1	2	3	3	4	4	1	1	1	1	24	0.4
73	25	Male	1	18-25	Secondary	Turkey	0	riskysafe	1	3	25000	1	2	scrapheap	0	5	5	5	5	1	1	2	5	4	5	4	5	47	0.783333333
74	25	Male	1	18-25	Secondary	Turkey	0	riskysafe	1	2	16850	3	1	builds	1	5	5	5	5	1	1	2	5	4	5	4	5	47	0.783333333
75	25	Male	1	18-25	Secondary	Turkey	0	riskysafe	1	1	8780	5	1	builds	1	5	5	5	5	1	1	2	5	4	5	4	5	47	0.783333333
76	26	Male	1	18-25	Secondary	United Kingdom	0	safesafe	2	3	25000	1	2	scrapheap	0	2	2	2	1	2	3	1	2	1	1	2	1	20	0.333333333
77	26	Male	1	18-25	Secondary	United Kingdom	0	safesafe	2	1	16850	3	2	scrapheap	0	2	2	2	1	2	3	1	2	1	1	2	1	20	0.333333333
78	26	Male	1	18-25	Secondary	United Kingdom	0	safesafe	2	2	8780	5	2	scrapheap	0	2	2	2	1	2	3	1	2	1	1	2	1	20	0.333333333
79	27	Female	2	18-25	Undergraduate Degree	Slovakia	0	safesafe	2	3	25000	1	1	builds	0	3	5	4	2	1	1	1	1	2	2	1	4	27	0.45
80	27	Female	2	18-25	Undergraduate Degree	Slovakia	0	safesafe	2	1	16850	3	1	builds	0	3	5	4	2	1	1	1	1	2	2	1	4	27	0.45
81	27	Female	2	18-25	Undergraduate Degree	Slovakia	0	safesafe	2	2	8780	5	2	scrapheap	0	3	5	4	2	1	1	1	1	2	2	1	4	27	0.45
82	28	Female	2	18-25	Undergraduate Degree	United States	0	riskysafe	1	1	25000	1	1	builds	1	4	4	3	4	4	5	2	3	4	2	3	1	39	0.65
83	28	Female	2	18-25	Undergraduate Degree	United States	0	riskysafe	1	3	16850	3	2	scrapheap	0	4	4	3	4	4	5	2	3	4	2	3	1	39	0.65
84	28	Female	2	18-25	Undergraduate Degree	United States	0	riskysafe	1	2	8780	5	2	scrapheap	0	4	4	3	4	4	5	2	3	4	2	3	1	39	0.65
85	29	Female	2	18-25	Secondary	Italy	0	riskysafe	1	3	25000	1	2	scrapheap	0	1	4	2	2	1	1	1	1	1	1	1	1	17	0.283333333
86	29	Female	2	18-25	Secondary	Italy	0	riskysafe	1	1	16850	3	2	scrapheap	0	1	4	2	2	1	1	1	1	1	1	1	1	17	0.283333333
87	29	Female	2	18-25	Secondary	Italy	0	riskysafe	1	2	8780	5	1	builds	1	1	4	2	2	1	1	1	1	1	1	1	1	17	0.283333333
88	30	Female	2	18-25	Undergraduate Degree	Canada	0	riskysafe	1	3	25000	1	2	scrapheap	0	1	3	1	1	1	1	3	3	1	1	4	1	21	0.35
89	30	Female	2	18-25	Undergraduate Degree	Canada	0	riskysafe	1	2	16850	3	2	scrapheap	0	1	3	1	1	1	1	3	3	1	1	4	1	21	0.35
90	30	Female	2	18-25	Undergraduate Degree	Canada	0	riskysafe	1	1	8780	5	2	scrapheap	0	1	3	1	1	1	1	3	3	1	1	4	1	21	0.35
91	31	Female	2	18-25	Undergraduate Degree	United Kingdom	0	saferisky	3	2	25000	1	1	builds	0	1	2	1	1	1	1	1	1	1	1	1	1	13	0.216666667
92	31	Female	2	18-25	Undergraduate Degree	United Kingdom	0	saferisky	3	1	16850	3	1	builds	0	1	2	1	1	1	1	1	1	1	1	1	1	13	0.216666667
93	31	Female	2	18-25	Undergraduate Degree	United Kingdom	0	saferisky	3	3	8780	5	2	scrapheap	1	1	2	1	1	1	1	1	1	1	1	1	1	13	0.216666667
94	32	Female	2	18-25	Undergraduate Degree	United Kingdom	0	safesafe	2	1	25000	1	2	scrapheap	0	2	4	1	1	1	1	1	1	2	1	1	1	17	0.283333333
95	32	Female	2	18-25	Undergraduate Degree	United Kingdom	0	safesafe	2	2	16850	3	2	scrapheap	0	2	4	1	1	1	1	1	1	2	1	1	1	17	0.283333333
96	32	Female	2	18-25	Undergraduate Degree	United Kingdom	0	safesafe	2	3	8780	5	2	scrapheap	0	2	4	1	1	1	1	1	1	2	1	1	1	17	0.283333333
97	33	Female	2	18-25	Undergraduate Degree	United States	0	riskysafe	1	3	25000	1	2	scrapheap	0	2	5	3	4	1	1	1	1	1	1	1	1	22	0.366666667
98	33	Female	2	18-25	Undergraduate Degree	United States	0	riskysafe	1	1	16850	3	2	scrapheap	0	2	5	3	4	1	1	1	1	1	1	1	1	22	0.366666667
99	33	Female	2	18-25	Undergraduate Degree	United States	0	riskysafe	1	2	8780	5	2	scrapheap	0	2	5	3	4	1	1	1	1	1	1	1	1	22	0.366666667
100	34	Female	2	18-25	Undergraduate Degree	United Kingdom	0	riskysafe	1	3	25000	1	2	scrapheap	0	4	4	2	2	3	4	4	2	2	1	2	3	33	0.55
101	34	Female	2	18-25	Undergraduate Degree	United Kingdom	0	riskysafe	1	1	16850	3	1	builds	1	4	4	2	2	3	4	4	2	2	1	2	3	33	0.55
102	34	Female	2	18-25	Undergraduate Degree	United Kingdom	0	riskysafe	1	2	8780	5	2	scrapheap	0	4	4	2	2	3	4	4	2	2	1	2	3	33	0.55
103	35	Female	2	18-25	Undergraduate Degree	United Kingdom	0	saferisky	3	1	25000	1	1	builds	0	2	3	1	1	3	1	1	1	1	1	1	1	17	0.283333333
104	35	Female	2	18-25	Undergraduate Degree	United Kingdom	0	saferisky	3	2	16850	3	2	scrapheap	1	2	3	1	1	3	1	1	1	1	1	1	1	17	0.283333333
105	35	Female	2	18-25	Undergraduate Degree	United Kingdom	0	saferisky	3	3	8780	5	2	scrapheap	1	2	3	1	1	3	1	1	1	1	1	1	1	17	0.283333333
106	36	Female	2	18-25	Undergraduate Degree	United Kingdom	0	riskysafe	1	2	25000	1	2	scrapheap	0	4	4	1	1	2	3	2	1	1	1	1	3	24	0.4
107	36	Female	2	18-25	Undergraduate Degree	United Kingdom	0	riskysafe	1	1	16850	3	1	builds	1	4	4	1	1	2	3	2	1	1	1	1	3	24	0.4
108	36	Female	2	18-25	Undergraduate Degree	United Kingdom	0	riskysafe	1	3	8780	5	1	builds	1	4	4	1	1	2	3	2	1	1	1	1	3	24	0.4
109	37	Male	1	18-25	Undergraduate Degree	United Kingdom	0	riskysafe	1	2	25000	1	1	builds	1	1	5	1	1	5	5	4	5	1	1	1	1	31	0.516666667
110	37	Male	1	18-25	Undergraduate Degree	United Kingdom	0	riskysafe	1	3	16850	3	1	builds	1	1	5	1	1	5	5	4	5	1	1	1	1	31	0.516666667
111	37	Male	1	18-25	Undergraduate Degree	United Kingdom	0	riskysafe	1	1	8780	5	1	builds	1	1	5	1	1	5	5	4	5	1	1	1	1	31	0.516666667
112	38	Male	1	18-25	Undergraduate Degree	Malaysia	0	riskysafe	1	3	25000	1	2	scrapheap	0	3	3	4	2	1	1	1	1	1	1	1	1	20	0.333333333
113	38	Male	1	18-25	Undergraduate Degree	Malaysia	0	riskysafe	1	1	16850	3	2	scrapheap	0	3	3	4	2	1	1	1	1	1	1	1	1	20	0.333333333
114	38	Male	1	18-25	Undergraduate Degree	Malaysia	0	riskysafe	1	2	8780	5	1	builds	1	3	3	4	2	1	1	1	1	1	1	1	1	20	0.333333333
115	39	Female	2	18-25	Postgraduate Degree	China	1	riskysafe	1	1	25000	1	2	scrapheap	0	1	1	1	3	1	4	1	1	1	1	1	1	17	0.283333333
116	39	Female	2	18-25	Postgraduate Degree	China	1	riskysafe	1	3	16850	3	2	scrapheap	0	1	1	1	3	1	4	1	1	1	1	1	1	17	0.283333333
117	39	Female	2	18-25	Postgraduate Degree	China	1	riskysafe	1	2	8780	5	1	builds	1	1	1	1	3	1	4	1	1	1	1	1	1	17	0.283333333
118	40	Female	2	18-25	Undergraduate Degree	India	0	riskysafe	1	1	25000	1	1	builds	1	2	4	3	1	1	4	2	1	1	4	4	1	28	0.466666667
119	40	Female	2	18-25	Undergraduate Degree	India	0	riskysafe	1	2	16850	3	1	builds	1	2	4	3	1	1	4	2	1	1	4	4	1	28	0.466666667
120	40	Female	2	18-25	Undergraduate Degree	India	0	riskysafe	1	3	8780	5	2	scrapheap	0	2	4	3	1	1	4	2	1	1	4	4	1	28	0.466666667
121	41	Female	2	26-35	Postgraduate Degree	China	1	riskysafe	1	2	25000	1	2	scrapheap	0	1	1	1	1	1	3	1	1	1	1	1	1	14	0.233333333
122	41	Female	2	26-35	Postgraduate Degree	China	1	riskysafe	1	1	16850	3	2	scrapheap	0	1	1	1	1	1	3	1	1	1	1	1	1	14	0.233333333
123	41	Female	2	26-35	Postgraduate Degree	China	1	riskysafe	1	3	8780	5	2	scrapheap	0	1	1	1	1	1	3	1	1	1	1	1	1	14	0.233333333
124	42	Female	2	18-25	Undergraduate Degree	Slovenia	0	safesafe	2	2	25000	1	2	scrapheap	0	4	3	2	2	4	2	3	3	2	2	2	2	31	0.516666667
125	42	Female	2	18-25	Undergraduate Degree	Slovenia	0	safesafe	2	1	16850	3	2	scrapheap	0	4	3	2	2	4	2	3	3	2	2	2	2	31	0.516666667
126	42	Female	2	18-25	Undergraduate Degree	Slovenia	0	safesafe	2	3	8780	5	2	scrapheap	0	4	3	2	2	4	2	3	3	2	2	2	2	31	0.516666667
127	43	Male	1	18-25	Undergraduate Degree	United Kingdom	0	safesafe	2	3	25000	1	2	scrapheap	0	4	4	2	3	5	5	2	2	2	4	4	2	39	0.65
128	43	Male	1	18-25	Undergraduate Degree	United Kingdom	0	safesafe	2	1	16850	3	2	scrapheap	0	4	4	2	3	5	5	2	2	2	4	4	2	39	0.65
129	43	Male	1	18-25	Undergraduate Degree	United Kingdom	0	safesafe	2	2	8780	5	2	scrapheap	0	4	4	2	3	5	5	2	2	2	4	4	2	39	0.65
130	44	Male	1	18-25	Undergraduate Degree	Poland	0	saferisky	3	1	25000	1	1	builds	0	4	4	2	2	4	4	4	3	2	2	1	2	34	0.566666667
131	44	Male	1	18-25	Undergraduate Degree	Poland	0	saferisky	3	3	16850	3	1	builds	0	4	4	2	2	4	4	4	3	2	2	1	2	34	0.566666667
132	44	Male	1	18-25	Undergraduate Degree	Poland	0	saferisky	3	2	8780	5	2	scrapheap	1	4	4	2	2	4	4	4	3	2	2	1	2	34	0.566666667
133	45	Male	1	18-25	Undergraduate Degree	United Kingdom	0	safesafe	2	1	25000	1	2	scrapheap	0	5	5	4	3	5	4	4	1	2	2	3	3	41	0.683333333
134	45	Male	1	18-25	Undergraduate Degree	United Kingdom	0	safesafe	2	2	16850	3	1	builds	0	5	5	4	3	5	4	4	1	2	2	3	3	41	0.683333333
135	45	Male	1	18-25	Undergraduate Degree	United Kingdom	0	safesafe	2	3	8780	5	2	scrapheap	0	5	5	4	3	5	4	4	1	2	2	3	3	41	0.683333333
136	46	Female	2	18-25	Undergraduate Degree	United Kingdom	0	safesafe	2	2	25000	1	2	scrapheap	0	2	2	2	1	1	1	2	1	1	1	1	3	18	0.3
137	46	Female	2	18-25	Undergraduate Degree	United Kingdom	0	safesafe	2	1	16850	3	1	builds	0	2	2	2	1	1	1	2	1	1	1	1	3	18	0.3
138	46	Female	2	18-25	Undergraduate Degree	United Kingdom	0	safesafe	2	3	8780	5	2	scrapheap	0	2	2	2	1	1	1	2	1	1	1	1	3	18	0.3
139	47	Male	1	18-25	Undergraduate Degree	Malaysia	0	safesafe	2	1	25000	1	2	scrapheap	0	5	4	1	1	3	2	4	2	1	1	1	1	26	0.433333333
140	47	Male	1	18-25	Undergraduate Degree	Malaysia	0	safesafe	2	2	16850	3	1	builds	0	5	4	1	1	3	2	4	2	1	1	1	1	26	0.433333333
141	47	Male	1	18-25	Undergraduate Degree	Malaysia	0	safesafe	2	3	8780	5	1	builds	0	5	4	1	1	3	2	4	2	1	1	1	1	26	0.433333333
142	48	Female	2	18-25	Postgraduate Degree	Canada	0	riskysafe	1	3	25000	1	2	scrapheap	0	2	5	3	2	1	1	1	1	1	1	1	1	20	0.333333333
143	48	Female	2	18-25	Postgraduate Degree	Canada	0	riskysafe	1	1	16850	3	1	builds	1	2	5	3	2	1	1	1	1	1	1	1	1	20	0.333333333
144	48	Female	2	18-25	Postgraduate Degree	Canada	0	riskysafe	1	2	8780	5	2	scrapheap	0	2	5	3	2	1	1	1	1	1	1	1	1	20	0.333333333
145	49	Female	2	18-25	Postgraduate Degree	Romania	0	saferisky	3	1	25000	1	2	scrapheap	1	5	3	4	1	4	4	4	1	1	1	1	1	30	0.5
146	49	Female	2	18-25	Postgraduate Degree	Romania	0	saferisky	3	3	16850	3	1	builds	0	5	3	4	1	4	4	4	1	1	1	1	1	30	0.5
147	49	Female	2	18-25	Postgraduate Degree	Romania	0	saferisky	3	2	8780	5	1	builds	0	5	3	4	1	4	4	4	1	1	1	1	1	30	0.5
148	50	Male	1	18-25	Postgraduate Degree	United Kingdom	0	saferisky	3	3	25000	1	2	scrapheap	1	5	3	1	2	1	2	1	1	1	1	1	1	20	0.333333333
149	50	Male	1	18-25	Postgraduate Degree	United Kingdom	0	saferisky	3	1	16850	3	1	builds	0	5	3	1	2	1	2	1	1	1	1	1	1	20	0.333333333
150	50	Male	1	18-25	Postgraduate Degree	United Kingdom	0	saferisky	3	2	8780	5	1	builds	0	5	3	1	2	1	2	1	1	1	1	1	1	20	0.333333333
151	51	Female	2	18-25	Undergraduate Degree	United Kingdom	0	saferisky	3	3	25000	1	2	scrapheap	1	1	4	3	2	1	4	4	3	1	1	1	1	26	0.433333333
152	51	Female	2	18-25	Undergraduate Degree	United Kingdom	0	saferisky	3	1	16850	3	1	builds	0	1	4	3	2	1	4	4	3	1	1	1	1	26	0.433333333
153	51	Female	2	18-25	Undergraduate Degree	United Kingdom	0	saferisky	3	2	8780	5	1	builds	0	1	4	3	2	1	4	4	3	1	1	1	1	26	0.433333333
154	52	Male	1	18-25	Undergraduate Degree	Cyprus	0	riskysafe	1	1	25000	1	2	scrapheap	0	5	5	5	4	5	5	5	3	3	3	1	2	46	0.766666667
155	52	Male	1	18-25	Undergraduate Degree	Cyprus	0	riskysafe	1	3	16850	3	2	scrapheap	0	5	5	5	4	5	5	5	3	3	3	1	2	46	0.766666667
156	52	Male	1	18-25	Undergraduate Degree	Cyprus	0	riskysafe	1	2	8780	5	2	scrapheap	0	5	5	5	4	5	5	5	3	3	3	1	2	46	0.766666667
157	53	Male	1	18-25	Undergraduate Degree	United Kingdom	0	saferisky	3	1	25000	1	2	scrapheap	1	1	4	1	1	5	5	3	2	2	1	3	1	29	0.483333333
158	53	Male	1	18-25	Undergraduate Degree	United Kingdom	0	saferisky	3	2	16850	3	1	builds	0	1	4	1	1	5	5	3	2	2	1	3	1	29	0.483333333
159	53	Male	1	18-25	Undergraduate Degree	United Kingdom	0	saferisky	3	3	8780	5	2	scrapheap	1	1	4	1	1	5	5	3	2	2	1	3	1	29	0.483333333
160	54	Male	1	18-25	Postgraduate Degree	China	1	riskysafe	1	1	25000	1	2	scrapheap	0	2	4	2	3	1	1	2	2	2	1	2	3	25	0.416666667
161	54	Male	1	18-25	Postgraduate Degree	China	1	riskysafe	1	3	16850	3	2	scrapheap	0	2	4	2	3	1	1	2	2	2	1	2	3	25	0.416666667
162	54	Male	1	18-25	Postgraduate Degree	China	1	riskysafe	1	2	8780	5	1	builds	1	2	4	2	3	1	1	2	2	2	1	2	3	25	0.416666667
163	55	Male	1	18-25	Undergraduate Degree	Canada	0	riskysafe	1	3	25000	1	2	scrapheap	0	1	4	2	1	1	3	3	1	1	1	1	1	20	0.333333333
164	55	Male	1	18-25	Undergraduate Degree	Canada	0	riskysafe	1	1	16850	3	2	scrapheap	0	1	4	2	1	1	3	3	1	1	1	1	1	20	0.333333333
165	55	Male	1	18-25	Undergraduate Degree	Canada	0	riskysafe	1	2	8780	5	2	scrapheap	0	1	4	2	1	1	3	3	1	1	1	1	1	20	0.333333333
166	56	Male	1	18-25	Postgraduate Degree	China	1	riskysafe	1	1	25000	1	2	scrapheap	0	2	2	4	1	3	3	3	2	1	2	2	1	26	0.433333333
167	56	Male	1	18-25	Postgraduate Degree	China	1	riskysafe	1	2	16850	3	1	builds	1	2	2	4	1	3	3	3	2	1	2	2	1	26	0.433333333
168	56	Male	1	18-25	Postgraduate Degree	China	1	riskysafe	1	3	8780	5	2	scrapheap	0	2	2	4	1	3	3	3	2	1	2	2	1	26	0.433333333
169	57	Male	1	26-35	Postgraduate Degree	Germany	0	safesafe	2	2	25000	1	1	builds	0	4	4	4	2	1	5	5	1	1	1	1	4	33	0.55
170	57	Male	1	26-35	Postgraduate Degree	Germany	0	safesafe	2	3	16850	3	2	scrapheap	0	4	4	4	2	1	5	5	1	1	1	1	4	33	0.55
171	57	Male	1	26-35	Postgraduate Degree	Germany	0	safesafe	2	1	8780	5	2	scrapheap	0	4	4	4	2	1	5	5	1	1	1	1	4	33	0.55
172	58	Female	2	18-25	Undergraduate Degree	United Kingdom	0	saferisky	3	1	25000	1	1	builds	0	4	3	3	2	4	2	2	1	1	1	1	2	26	0.433333333
173	58	Female	2	18-25	Undergraduate Degree	United Kingdom	0	saferisky	3	2	16850	3	1	builds	0	4	3	3	2	4	2	2	1	1	1	1	2	26	0.433333333
174	58	Female	2	18-25	Undergraduate Degree	United Kingdom	0	saferisky	3	3	8780	5	2	scrapheap	1	4	3	3	2	4	2	2	1	1	1	1	2	26	0.433333333
175	59	Male	1	26-35	Postgraduate Degree	United States	0	riskysafe	1	3	25000	1	2	scrapheap	0	3	3	3	1	1	1	3	1	1	1	5	1	24	0.4
176	59	Male	1	26-35	Postgraduate Degree	United States	0	riskysafe	1	1	16850	3	2	scrapheap	0	3	3	3	1	1	1	3	1	1	1	5	1	24	0.4
177	59	Male	1	26-35	Postgraduate Degree	United States	0	riskysafe	1	2	8780	5	2	scrapheap	0	3	3	3	1	1	1	3	1	1	1	5	1	24	0.4
178	60	Female	2	18-25	Undergraduate Degree	China	1	saferisky	3	1	25000	1	1	builds	0	5	5	5	5	4	3	4	4	4	2	2	4	47	0.783333333
179	60	Female	2	18-25	Undergraduate Degree	China	1	saferisky	3	3	16850	3	1	builds	0	5	5	5	5	4	3	4	4	4	2	2	4	47	0.783333333
180	60	Female	2	18-25	Undergraduate Degree	China	1	saferisky	3	2	8780	5	2	scrapheap	1	5	5	5	5	4	3	4	4	4	2	2	4	47	0.783333333
181	61	Female	2	18-25	Undergraduate Degree	United Kingdom	0	safesafe	2	1	25000	1	2	scrapheap	0	2	4	3	2	1	3	1	1	1	1	1	3	23	0.383333333
182	61	Female	2	18-25	Undergraduate Degree	United Kingdom	0	safesafe	2	3	16850	3	2	scrapheap	0	2	4	3	2	1	3	1	1	1	1	1	3	23	0.383333333
183	61	Female	2	18-25	Undergraduate Degree	United Kingdom	0	safesafe	2	2	8780	5	2	scrapheap	0	2	4	3	2	1	3	1	1	1	1	1	3	23	0.383333333
184	62	Female	2	18-25	Undergraduate Degree	United Kingdom	0	saferisky	3	2	25000	1	1	builds	0	3	4	2	2	1	2	2	2	1	1	4	2	26	0.433333333
185	62	Female	2	18-25	Undergraduate Degree	United Kingdom	0	saferisky	3	1	16850	3	1	builds	0	3	4	2	2	1	2	2	2	1	1	4	2	26	0.433333333
186	62	Female	2	18-25	Undergraduate Degree	United Kingdom	0	saferisky	3	3	8780	5	2	scrapheap	1	3	4	2	2	1	2	2	2	1	1	4	2	26	0.433333333
187	63	Female	2	18-25	Undergraduate Degree	Canada	0	riskysafe	1	3	25000	1	2	scrapheap	0	4	4	2	1	1	2	2	1	1	1	1	1	21	0.35
188	63	Female	2	18-25	Undergraduate Degree	Canada	0	riskysafe	1	1	16850	3	1	builds	1	4	4	2	1	1	2	2	1	1	1	1	1	21	0.35
189	63	Female	2	18-25	Undergraduate Degree	Canada	0	riskysafe	1	2	8780	5	1	builds	1	4	4	2	1	1	2	2	1	1	1	1	1	21	0.35
190	64	Female	2	26-35	Postgraduate Degree	China	1	saferisky	3	3	25000	1	1	builds	0	1	1	1	1	1	1	1	1	1	1	1	1	12	0.2
191	64	Female	2	26-35	Postgraduate Degree	China	1	saferisky	3	2	16850	3	2	scrapheap	1	1	1	1	1	1	1	1	1	1	1	1	1	12	0.2
192	64	Female	2	26-35	Postgraduate Degree	China	1	saferisky	3	1	8780	5	1	builds	0	1	1	1	1	1	1	1	1	1	1	1	1	12	0.2
193	65	Female	2	18-25	Undergraduate Degree	Croatia	0	riskysafe	1	1	25000	1	2	scrapheap	0	4	4	1	1	1	1	1	1	1	1	2	1	19	0.316666667
194	65	Female	2	18-25	Undergraduate Degree	Croatia	0	riskysafe	1	2	8780	5	1	builds	1	4	4	1	1	1	1	1	1	1	1	2	1	19	0.316666667
195	65	Female	2	18-25	Undergraduate Degree	Croatia	0	riskysafe	1	3	NA	NA	1	builds	1	4	4	1	1	1	1	1	1	1	1	2	1	19	0.316666667
196	66	Female	2	18-25	Secondary	Colombia	0	safesafe	2	3	25000	1	2	scrapheap	0	2	5	3	4	4	4	2	1	1	1	1	1	29	0.483333333
197	66	Female	2	18-25	Secondary	Colombia	0	safesafe	2	1	16850	3	1	builds	0	2	5	3	4	4	4	2	1	1	1	1	1	29	0.483333333
198	66	Female	2	18-25	Secondary	Colombia	0	safesafe	2	2	8780	5	1	builds	0	2	5	3	4	4	4	2	1	1	1	1	1	29	0.483333333
199	67	Female	2	18-25	Postgraduate Degree	China	1	safesafe	2	3	16850	3	2	scrapheap	0	3	3	3	3	3	3	3	3	3	3	3	3	36	0.6
200	67	Female	2	18-25	Postgraduate Degree	China	1	safesafe	2	1	8780	5	2	scrapheap	0	3	3	3	3	3	3	3	3	3	3	3	3	36	0.6
201	67	Female	2	18-25	Postgraduate Degree	China	1	safesafe	2	2	NA	NA	2	scrapheap	0	3	3	3	3	3	3	3	3	3	3	3	3	36	0.6
202	68	Female	2	18-25	Undergraduate Degree	China	1	saferisky	3	2	25000	1	1	builds	0	1	2	1	3	1	2	2	1	1	4	2	2	22	0.366666667
203	68	Female	2	18-25	Undergraduate Degree	China	1	saferisky	3	3	16850	3	2	scrapheap	1	1	2	1	3	1	2	2	1	1	4	2	2	22	0.366666667
204	68	Female	2	18-25	Undergraduate Degree	China	1	saferisky	3	1	8780	5	1	builds	0	1	2	1	3	1	2	2	1	1	4	2	2	22	0.366666667
205	69	Male	1	18-25	Secondary	United States	0	saferisky	3	2	25000	1	1	builds	0	3	4	1	1	4	4	4	1	1	1	1	1	26	0.433333333
206	69	Male	1	18-25	Secondary	United States	0	saferisky	3	1	16850	3	1	builds	0	3	4	1	1	4	4	4	1	1	1	1	1	26	0.433333333
207	69	Male	1	18-25	Secondary	United States	0	saferisky	3	3	8780	5	1	builds	0	3	4	1	1	4	4	4	1	1	1	1	1	26	0.433333333
208	70	Male	1	18-25	Undergraduate Degree	United Kingdom	0	safesafe	2	2	25000	1	1	builds	0	2	1	1	2	2	3	1	1	1	1	1	1	17	0.283333333
209	70	Male	1	18-25	Undergraduate Degree	United Kingdom	0	safesafe	2	3	16850	3	2	scrapheap	0	2	1	1	2	2	3	1	1	1	1	1	1	17	0.283333333
210	70	Male	1	18-25	Undergraduate Degree	United Kingdom	0	safesafe	2	1	8780	5	2	scrapheap	0	2	1	1	2	2	3	1	1	1	1	1	1	17	0.283333333
211	71	Male	1	36-45	Undergraduate Degree	United Kingdom	0	safesafe	2	2	25000	1	1	builds	0	1	3	1	2	2	1	4	1	1	1	1	1	19	0.316666667
212	71	Male	1	36-45	Undergraduate Degree	United Kingdom	0	safesafe	2	1	16850	3	1	builds	0	1	3	1	2	2	1	4	1	1	1	1	1	19	0.316666667
213	71	Male	1	36-45	Undergraduate Degree	United Kingdom	0	safesafe	2	3	8780	5	2	scrapheap	0	1	3	1	2	2	1	4	1	1	1	1	1	19	0.316666667
214	72	Female	2	18-25	Undergraduate Degree	Greece	0	riskysafe	1	2	25000	1	1	builds	1	3	2	4	2	4	4	1	2	1	1	1	2	27	0.45
215	72	Female	2	18-25	Undergraduate Degree	Greece	0	riskysafe	1	3	16850	3	1	builds	1	3	2	4	2	4	4	1	2	1	1	1	2	27	0.45
216	72	Female	2	18-25	Undergraduate Degree	Greece	0	riskysafe	1	1	8780	5	2	scrapheap	0	3	2	4	2	4	4	1	2	1	1	1	2	27	0.45
217	73	Male	1	18-25	Secondary	United States	0	riskysafe	1	3	25000	1	2	scrapheap	0	5	5	4	3	5	1	5	5	2	1	1	1	38	0.633333333
218	73	Male	1	18-25	Secondary	United States	0	riskysafe	1	1	16850	3	2	scrapheap	0	5	5	4	3	5	1	5	5	2	1	1	1	38	0.633333333
219	73	Male	1	18-25	Secondary	United States	0	riskysafe	1	2	8780	5	2	scrapheap	0	5	5	4	3	5	1	5	5	2	1	1	1	38	0.633333333
220	74	Male	1	36-45	Postgraduate Degree	United Kingdom	0	riskysafe	1	2	25000	1	2	scrapheap	0	3	4	4	2	3	2	2	2	1	1	3	1	28	0.466666667
221	74	Male	1	36-45	Postgraduate Degree	United Kingdom	0	riskysafe	1	3	16850	3	2	scrapheap	0	3	4	4	2	3	2	2	2	1	1	3	1	28	0.466666667
222	74	Male	1	36-45	Postgraduate Degree	United Kingdom	0	riskysafe	1	1	8780	5	1	builds	1	3	4	4	2	3	2	2	2	1	1	3	1	28	0.466666667
223	75	Male	1	18-25	Undergraduate Degree	United Kingdom	0	safesafe	2	3	25000	1	2	scrapheap	0	2	2	1	1	5	5	5	2	2	1	1	3	30	0.5
224	75	Male	1	18-25	Undergraduate Degree	United Kingdom	0	safesafe	2	2	16850	3	2	scrapheap	0	2	2	1	1	5	5	5	2	2	1	1	3	30	0.5
225	75	Male	1	18-25	Undergraduate Degree	United Kingdom	0	safesafe	2	1	8780	5	1	builds	0	2	2	1	1	5	5	5	2	2	1	1	3	30	0.5
226	76	Female	2	18-25	Postgraduate Degree	Russian Federation	0	riskysafe	1	1	25000	1	1	builds	1	1	3	2	1	1	1	1	1	1	1	1	1	15	0.25
227	76	Female	2	18-25	Postgraduate Degree	Russian Federation	0	riskysafe	1	2	16850	3	2	scrapheap	0	1	3	2	1	1	1	1	1	1	1	1	1	15	0.25
228	76	Female	2	18-25	Postgraduate Degree	Russian Federation	0	riskysafe	1	3	8780	5	2	scrapheap	0	1	3	2	1	1	1	1	1	1	1	1	1	15	0.25
229	77	Female	2	18-25	Undergraduate Degree	United Kingdom	0	saferisky	3	1	25000	1	1	builds	0	1	3	2	1	3	5	1	4	1	2	3	4	30	0.5
230	77	Female	2	18-25	Undergraduate Degree	United Kingdom	0	saferisky	3	3	16850	3	1	builds	0	1	3	2	1	3	5	1	4	1	2	3	4	30	0.5
231	77	Female	2	18-25	Undergraduate Degree	United Kingdom	0	saferisky	3	2	8780	5	2	scrapheap	1	1	3	2	1	3	5	1	4	1	2	3	4	30	0.5
232	78	Female	2	18-25	Undergraduate Degree	Viet Nam	0	safesafe	2	2	25000	1	2	scrapheap	0	1	2	1	3	1	1	1	1	1	1	1	1	15	0.25
233	78	Female	2	18-25	Undergraduate Degree	Viet Nam	0	safesafe	2	1	16850	3	2	scrapheap	0	1	2	1	3	1	1	1	1	1	1	1	1	15	0.25
234	78	Female	2	18-25	Undergraduate Degree	Viet Nam	0	safesafe	2	3	8780	5	2	scrapheap	0	1	2	1	3	1	1	1	1	1	1	1	1	15	0.25
235	79	Female	2	18-25	Secondary	United Kingdom	0	riskysafe	1	2	25000	1	2	scrapheap	0	2	1	1	1	1	2	1	1	1	1	1	2	15	0.25
236	79	Female	2	18-25	Secondary	United Kingdom	0	riskysafe	1	3	16850	3	2	scrapheap	0	2	1	1	1	1	2	1	1	1	1	1	2	15	0.25
237	79	Female	2	18-25	Secondary	United Kingdom	0	riskysafe	1	1	8780	5	2	scrapheap	0	2	1	1	1	1	2	1	1	1	1	1	2	15	0.25
238	80	Male	1	18-25	Secondary	United States	0	riskysafe	1	3	25000	1	2	scrapheap	0	3	4	4	2	2	5	2	1	1	1	1	2	28	0.466666667
239	80	Male	1	18-25	Secondary	United States	0	riskysafe	1	2	16850	3	2	scrapheap	0	3	4	4	2	2	5	2	1	1	1	1	2	28	0.466666667
240	80	Male	1	18-25	Secondary	United States	0	riskysafe	1	1	8780	5	2	scrapheap	0	3	4	4	2	2	5	2	1	1	1	1	2	28	0.466666667
241	81	Female	2	18-25	Undergraduate Degree	Italy	0	riskysafe	1	2	25000	1	2	scrapheap	0	3	4	3	4	3	3	2	3	1	2	1	3	32	0.533333333
242	81	Female	2	18-25	Undergraduate Degree	Italy	0	riskysafe	1	1	16850	3	2	scrapheap	0	3	4	3	4	3	3	2	3	1	2	1	3	32	0.533333333
243	81	Female	2	18-25	Undergraduate Degree	Italy	0	riskysafe	1	3	8780	5	1	builds	1	3	4	3	4	3	3	2	3	1	2	1	3	32	0.533333333
244	82	Male	1	18-25	Undergraduate Degree	United Kingdom	0	saferisky	3	2	25000	1	2	scrapheap	1	2	3	1	1	2	4	3	3	2	2	2	1	26	0.433333333
245	82	Male	1	18-25	Undergraduate Degree	United Kingdom	0	saferisky	3	1	16850	3	2	scrapheap	1	2	3	1	1	2	4	3	3	2	2	2	1	26	0.433333333
246	82	Male	1	18-25	Undergraduate Degree	United Kingdom	0	saferisky	3	3	8780	5	2	scrapheap	1	2	3	1	1	2	4	3	3	2	2	2	1	26	0.433333333
247	83	Female	2	18-25	Undergraduate Degree	Korea Republic of	0	saferisky	3	1	25000	1	2	scrapheap	1	4	3	2	2	1	4	2	1	1	2	1	2	25	0.416666667
248	83	Female	2	18-25	Undergraduate Degree	Korea Republic of	0	saferisky	3	2	16850	3	1	builds	0	4	3	2	2	1	4	2	1	1	2	1	2	25	0.416666667
249	83	Female	2	18-25	Undergraduate Degree	Korea Republic of	0	saferisky	3	3	8780	5	1	builds	0	4	3	2	2	1	4	2	1	1	2	1	2	25	0.416666667
250	84	Male	1	18-25	Secondary	United Kingdom	0	riskysafe	1	3	25000	1	2	scrapheap	0	1	3	1	1	3	5	4	2	1	1	1	1	24	0.4
251	84	Male	1	18-25	Secondary	United Kingdom	0	riskysafe	1	1	16850	3	2	scrapheap	0	1	3	1	1	3	5	4	2	1	1	1	1	24	0.4
252	84	Male	1	18-25	Secondary	United Kingdom	0	riskysafe	1	2	8780	5	1	builds	1	1	3	1	1	3	5	4	2	1	1	1	1	24	0.4
253	85	Male	1	18-25	Undergraduate Degree	Malaysia	0	safesafe	2	2	25000	1	1	builds	0	2	4	4	1	1	1	2	1	1	1	1	3	22	0.366666667
254	85	Male	1	18-25	Undergraduate Degree	Malaysia	0	safesafe	2	1	16850	3	1	builds	0	2	4	4	1	1	1	2	1	1	1	1	3	22	0.366666667
255	85	Male	1	18-25	Undergraduate Degree	Malaysia	0	safesafe	2	3	8780	5	2	scrapheap	0	2	4	4	1	1	1	2	1	1	1	1	3	22	0.366666667
256	86	Female	2	18-25	Undergraduate Degree	Hong Kong	0	riskysafe	1	2	25000	1	1	builds	1	3	2	1	1	1	3	3	2	1	1	2	1	21	0.35
257	86	Female	2	18-25	Undergraduate Degree	Hong Kong	0	riskysafe	1	3	16850	3	1	builds	1	3	2	1	1	1	3	3	2	1	1	2	1	21	0.35
258	86	Female	2	18-25	Undergraduate Degree	Hong Kong	0	riskysafe	1	1	8780	5	1	builds	1	3	2	1	1	1	3	3	2	1	1	2	1	21	0.35
259	87	Female	2	18-25	College Diploma	Poland	0	safesafe	2	3	25000	1	2	scrapheap	0	4	4	2	1	1	2	1	1	2	1	1	2	22	0.366666667
260	87	Female	2	18-25	College Diploma	Poland	0	safesafe	2	1	16850	3	1	builds	0	4	4	2	1	1	2	1	1	2	1	1	2	22	0.366666667
261	87	Female	2	18-25	College Diploma	Poland	0	safesafe	2	2	8780	5	2	scrapheap	0	4	4	2	1	1	2	1	1	2	1	1	2	22	0.366666667
262	88	Male	1	18-25	Undergraduate Degree	United Kingdom	0	riskysafe	1	3	25000	1	2	scrapheap	0	2	1	2	1	1	1	1	1	1	2	2	2	17	0.283333333
263	88	Male	1	18-25	Undergraduate Degree	United Kingdom	0	riskysafe	1	1	16850	3	1	builds	1	2	1	2	1	1	1	1	1	1	2	2	2	17	0.283333333
264	88	Male	1	18-25	Undergraduate Degree	United Kingdom	0	riskysafe	1	2	8780	5	1	builds	1	2	1	2	1	1	1	1	1	1	2	2	2	17	0.283333333
